# Supplementary material for: Fano resonant optical coatings platform for full gamut and high purity structural colors
Source: Nat Commun. 2023 Jul 5;14:3960. doi: 10.1038/s41467-023-39602-2 (PMC10322987; doi:10.1038/s41467-023-39602-2)
Supplement: Supplementary file 3 — Source Data [file 41467_2023_39602_MOESM3_ESM.xlsx]

## Sheet: Fig3
Type	x	y
FP	0.34869	0.38726
FP	0.32921	0.36809
FP	0.25635	0.31744
FP	0.31407	0.35575
FP	0.27786	0.33334
FP	0.37752	0.41291
FP	0.40881	0.41804
FP	0.42884	0.41297
FP	0.41899	0.41922
FP	0.42945	0.40687
FP	0.33571	0.36477
FP	0.33026	0.35589
FP	0.29866	0.34363
FP	0.32675	0.35139
FP	0.26252	0.33323
FP	0.35785	0.33735
FP	0.34037	0.35657
FP	0.31314	0.22383
FP	0.36801	0.28659
FP	0.39148	0.42994
FP	0.3504	0.3811
FP	0.42963	0.42517
FROC	0.42613	0.33854
FROC	0.37441	0.26499
FROC	0.40706	0.29811
FROC	0.42252	0.31745
FROC	0.3731	0.26721
FROC	0.34682	0.45412
FROC	0.44201	0.34276
FROC	0.45777	0.37908
FROC	0.42667	0.42091
FROC	0.47313	0.36917
FROC	0.32536	0.28114
FROC	0.32122	0.26952
FROC	0.15277	0.24167
FROC	0.16446	0.15275
FROC	0.24408	0.1911
FROC	0.2922	0.25008
FROC	0.19403	0.13828
FROC	0.322	0.37186
FROC	0.3725	0.32208
FROC	0.38283	0.36201
FROC	0.35247	0.36939
FROC	0.3819	0.34698
FROC SC	0.23525	0.59358
FROC SC	0.13444	0.31891
FROC SC	0.167	0.51112
FROC SC	0.48728	0.34246

## Sheet: Fig5
FROC		SiO2 Capped FROC		Zhao 2019		Ghobadi 2019 (Bi)		Ghobadi 2019 (Ge)		Park 2021		FP (All Layers)		FP (Opaque base)		Ji 2019		Lee 2020
x	y	x	y	x	y	x	y	x	y	x	y	x	y	x	y	x	y	x	y
0.168363	0.0855303	0.167213	0.0770612	0.200323	0.149153	0.314435	0.331855	0.229679	0.136812	0.168135	0.0885458	0.167518	0.0968943	0.275399	0.253079	0.62	0.32	0.18	0.1
0.167815	0.0856699	0.166713	0.0771977	0.199841	0.149335	0.316888	0.334485	0.229367	0.137022	0.167604	0.0886735	0.167125	0.0977946	0.275083	0.253247			0.15	0.16
0.167194	0.0858399	0.166152	0.0773638	0.199287	0.14955	0.288454	0.253233	0.228997	0.137276	0.166996	0.0888305	0.165898	0.0974875	0.274713	0.253447			0.15	0.27
0.16646	0.0860577	0.165486	0.0775801	0.198624	0.149817	0.316888	0.334485	0.228545	0.137596	0.166277	0.0890319	0.16566	0.0980727	0.274265	0.253693			0.21	0.43
0.165661	0.0863165	0.164763	0.0778396	0.19791	0.150115	0.316888	0.334485	0.228038	0.137967	0.165493	0.0892719	0.16304	0.0990843	0.273771	0.253969			0.3	0.52
0.164719	0.0866524	0.163905	0.0781835	0.197057	0.150486	0.316636	0.330181	0.227411	0.138442	0.164567	0.0895838	0.163303	0.0980508	0.273175	0.25431			0.38	0.5
0.163509	0.0871366	0.162806	0.0786859	0.195968	0.150984	0.316888	0.334485	0.226573	0.139109	0.16337	0.0900357	0.164034	0.0980203	0.272394	0.254768			0.45	0.44
0.16195	0.0878575	0.161386	0.0794526	0.194575	0.151665	0.314428	0.331859	0.225469	0.140041	0.161815	0.0907116	0.161134	0.0984284	0.271388	0.255379			0.51	0.35
0.160025	0.0889192	0.159636	0.0806127	0.192865	0.15257	0.316888	0.334485	0.224056	0.141324	0.159871	0.0917159	0.159471	0.0992428	0.270138	0.256171			0.51	0.31
0.15772	0.0904934	0.157514	0.0824205	0.190828	0.153756	0.283896	0.256346	0.222268	0.143095	0.157507	0.0932164	0.156934	0.0994274	0.26862	0.257181
0.154828	0.0930839	0.154812	0.0856018	0.188252	0.15544	0.314421	0.331864	0.21985	0.14576	0.154465	0.0957119	0.154443	0.103173	0.266665	0.258563
0.151233	0.0977949	0.151266	0.0920664	0.184851	0.158031	0.314417	0.331866	0.216406	0.150106	0.15054	0.100289	0.151464	0.105448	0.264029	0.260577
0.147326	0.106908	0.146899	0.105387	0.180429	0.162174	0.314412	0.33187	0.211509	0.15744	0.146184	0.108834	0.148284	0.114035	0.260496	0.263564
0.143735	0.125445	0.14214	0.127416	0.174903	0.169121	0.314406	0.331876	0.204774	0.169917	0.143138	0.123427	0.1468	0.125779	0.255847	0.268063
0.141065	0.154253	0.137225	0.157815	0.168923	0.180886	0.316888	0.334485	0.196332	0.190086	0.14372	0.144224	0.147659	0.146076	0.250108	0.27474
0.13966	0.190803	0.131573	0.197121	0.164818	0.198817	0.31439	0.331897	0.187452	0.218775	0.148887	0.168924	0.14965	0.18149	0.244211	0.283648
0.139864	0.234213	0.126232	0.242768	0.165381	0.221251	0.316888	0.334485	0.179862	0.255102	0.161425	0.243476	0.156037	0.216225	0.23975	0.293741
0.140969	0.291438	0.121516	0.297138	0.17142	0.244528	0.314373	0.331947	0.175379	0.297908	0.16197	0.280646	0.166418	0.258727	0.237837	0.303452
0.142565	0.349994	0.118114	0.359107	0.18128	0.264748	0.316888	0.334485	0.176196	0.342518	0.169082	0.321718	0.180345	0.303504	0.238389	0.311363
0.147469	0.41093	0.123658	0.422313	0.216268	0.342737	0.316888	0.334485	0.182868	0.381009	0.189678	0.391841	0.189811	0.390799	0.240371	0.317131
0.156026	0.468666	0.118698	0.490554	0.226573	0.36288	0.316888	0.334485	0.192892	0.408439	0.197981	0.397563	0.214672	0.380523	0.242889	0.321241
0.167892	0.517162	0.124396	0.551953	0.236988	0.377482	0.316888	0.334485	0.203264	0.426081	0.215254	0.426576	0.214688	0.467483	0.24554	0.324267
0.181247	0.5512	0.134696	0.607284	0.247217	0.388579	0.261511	0.347499	0.212695	0.437422	0.232197	0.449218	0.249971	0.431599	0.290398	0.373089
0.192833	0.570378	0.147766	0.647463	0.257014	0.397227	0.264518	0.349894	0.22072	0.444786	0.228602	0.490832	0.265956	0.449005	0.294114	0.37668
0.20142	0.580393	0.158717	0.667672	0.265955	0.4039	0.26736	0.351774	0.227308	0.449655	0.233356	0.49588	0.279304	0.461444	0.297262	0.379184
0.207412	0.585777	0.165834	0.676469	0.273566	0.408858	0.269972	0.353256	0.232572	0.452921	0.268923	0.484419	0.289342	0.469651	0.299865	0.380955
0.211862	0.589067	0.170661	0.680961	0.279902	0.41255	0.390217	0.432851	0.236979	0.455286	0.243388	0.501821	0.29681	0.47514	0.302092	0.382289
0.215581	0.591411	0.17452	0.68383	0.285295	0.415405	0.391265	0.433718	0.240858	0.457119	0.281498	0.492905	0.302751	0.479134	0.304082	0.38336
0.218861	0.593201	0.177883	0.68587	0.28991	0.417645	0.391933	0.434228	0.244417	0.458612	0.246334	0.503704	0.307605	0.482149	0.379869	0.426811
0.222087	0.594729	0.181207	0.687504	0.294149	0.419538	0.392404	0.434564	0.247992	0.459946	0.290328	0.497865	0.311822	0.484586	0.380345	0.42713
0.225454	0.596096	0.184874	0.688908	0.298171	0.421186	0.392771	0.43481	0.251725	0.461172	0.254614	0.507062	0.315669	0.486658	0.380739	0.427376
0.229071	0.597324	0.189207	0.690078	0.301901	0.422582	0.39307	0.434998	0.255622	0.462284	0.297941	0.501481	0.319291	0.488474	0.38107	0.427571
0.23301	0.598401	0.194538	0.69087	0.305376	0.423763	0.39332	0.435146	0.265743	0.475281	0.301477	0.50295	0.254177	0.505829	0.38136	0.42773
0.23752	0.599326	0.211426	0.693005	0.308747	0.424792	0.393543	0.435271	0.265743	0.475281	0.305058	0.504298	0.326023	0.491495	0.381629	0.427869
0.243199	0.600063	0.221372	0.692718	0.312228	0.425726	0.393762	0.435386	0.265743	0.475281	0.262252	0.508962	0.32959	0.492902	0.381898	0.427997
0.250299	0.600377	0.235698	0.689918	0.315756	0.426532	0.393974	0.435489	0.265743	0.475281	0.313034	0.506785	0.333363	0.494242	0.382165	0.428115
0.259042	0.599938	0.253924	0.683403	0.319275	0.427183	0.394178	0.43558	0.265743	0.475281	0.317383	0.507828	0.337357	0.495489	0.38243	0.42822
0.269805	0.598293	0.27439	0.673325	0.415833	0.456461	0.39438	0.435662	0.265743	0.475281	0.322047	0.50869	0.34165	0.496626	0.382696	0.428314
0.282783	0.594888	0.295598	0.660685	0.416968	0.457006	0.394582	0.435734	0.265743	0.475281	0.327117	0.509308	0.346364	0.497629	0.382971	0.428398
0.297921	0.589193	0.317032	0.646221	0.418181	0.457537	0.394789	0.435797	0.265743	0.475281	0.332698	0.509578	0.351739	0.49845	0.383259	0.428469
0.315489	0.580486	0.339435	0.6297	0.419584	0.458079	0.395012	0.43585	0.320645	0.463195	0.339177	0.509302	0.358364	0.498989	0.383574	0.428526
0.334439	0.568673	0.362425	0.611568	0.42118	0.458594	0.395251	0.435889	0.33537	0.46021	0.346585	0.508109	0.366849	0.498935	0.38392	0.42856
0.352297	0.555082	0.384268	0.593448	0.422882	0.459006	0.395488	0.435904	0.351357	0.456053	0.354286	0.5057	0.377546	0.497804	0.384274	0.42856
0.368632	0.540027	0.40572	0.574953	0.424785	0.459274	0.395729	0.43589	0.368859	0.450557	0.3814	0.498013	0.392139	0.494836	0.384645	0.428515
0.383047	0.523484	0.427979	0.555128	0.426995	0.459279	0.395988	0.435835	0.388681	0.443305	0.41518	0.488902	0.410305	0.489835	0.385054	0.428401
0.452467	0.491114	0.449887	0.535084	0.429428	0.458794	0.396248	0.435722	0.409625	0.434613	0.457445	0.476689	0.453257	0.477903	0.385481	0.42819
0.464082	0.48729	0.470917	0.515344	0.431928	0.45754	0.396496	0.435539	0.466917	0.419539	0.464799	0.475861	0.464765	0.476049	0.385906	0.427856
0.480176	0.47752	0.491425	0.495521	0.434351	0.455137	0.396731	0.435258	0.467196	0.419476	0.493793	0.460783	0.485747	0.470134	0.386327	0.427347
0.49814	0.462081	0.511529	0.475378	0.436402	0.451247	0.396942	0.434842	0.467445	0.419335	0.507219	0.456998	0.506073	0.46047	0.386728	0.42659
0.527703	0.441329	0.530757	0.455251	0.437746	0.445958	0.397108	0.434253	0.467648	0.419101	0.523624	0.448115	0.526392	0.447502	0.387072	0.425518
0.544449	0.430916	0.54787	0.436504	0.438273	0.440116	0.397202	0.433502	0.467783	0.418783	0.525184	0.437327	0.540292	0.434905	0.387309	0.424156
0.54992	0.420442	0.562704	0.419437	0.438205	0.434346	0.397215	0.432602	0.470006	0.40462	0.509459	0.435013	0.541989	0.424125	0.387419	0.422543
0.548796	0.410364	0.576106	0.402989	0.437738	0.428612	0.39714	0.431493	0.470246	0.402985	0.512756	0.425516	0.543538	0.415388	0.3874	0.420598
0.547628	0.402993	0.587666	0.387305	0.436999	0.423058	0.396964	0.430164	0.470282	0.401302	0.527878	0.413284	0.542414	0.409896	0.387239	0.418336
0.546632	0.397888	0.596554	0.373096	0.436113	0.417912	0.396688	0.428655	0.470167	0.399652	0.525047	0.407705	0.541072	0.403128	0.386945	0.415869
0.544345	0.391838	0.602542	0.360702	0.435142	0.413124	0.396313	0.426969	0.469942	0.398038	0.504427	0.413846	0.539938	0.398554	0.386529	0.413225
0.543693	0.384599	0.605878	0.350643	0.434139	0.408717	0.39585	0.425151	0.469643	0.396493	0.525451	0.398154	0.537659	0.393526	0.386018	0.410494
0.54289	0.383245	0.607361	0.343138	0.433186	0.404864	0.395341	0.423331	0.469314	0.395092	0.504497	0.406096	0.536754	0.390574	0.385464	0.40787
0.54786	0.377962	0.607868	0.337615	0.432303	0.401509	0.394814	0.421572	0.468979	0.393845	0.517881	0.393498	0.537291	0.388954	0.3849	0.405419
0.544952	0.376732	0.60791	0.33345	0.431493	0.398577	0.394286	0.419893	0.468652	0.392728	0.519569	0.39177	0.534478	0.385455	0.384345	0.40315
0.547426	0.373094	0.60774	0.330238	0.430757	0.396009	0.393768	0.41831	0.468338	0.39173	0.524904	0.388394	0.533666	0.384616	0.383809	0.401057
0.538923	0.374862	0.607475	0.327678	0.43008	0.393716	0.393263	0.41681	0.468038	0.390825	0.512217	0.391109	0.536291	0.383508	0.383295	0.399128
0.542006	0.371759	0.607168	0.325558	0.429443	0.391618	0.392767	0.415374	0.467748	0.389989	0.51094	0.390438	0.533003	0.382003	0.382795	0.39731
0.536746	0.372476	0.606871	0.323889	0.42889	0.389831	0.392315	0.414091	0.467489	0.389265	0.496502	0.39597	0.532207	0.380216	0.382344	0.395709
0.538294	0.370594	0.60662	0.32266	0.428446	0.388422	0.391941	0.413047	0.467277	0.388689	0.497026	0.393465	0.531925	0.37972	0.381975	0.394425
0.540016	0.368757	0.606399	0.321678	0.428067	0.387235	0.391614	0.412145	0.467093	0.388201	0.496952	0.392928	0.531594	0.378622	0.381655	0.393327
0.536557	0.367868	0.606196	0.320832	0.427722	0.386168	0.39131	0.411314	0.466924	0.387758	0.526366	0.381558	0.531663	0.379018	0.381358	0.392322
0.537407	0.365674	0.606006	0.32009	0.427405	0.385197	0.391027	0.410545	0.466767	0.387354	0.504595	0.386083	0.530378	0.376817	0.381084	0.391402
0.547825	0.363407	0.605823	0.319404	0.427093	0.384246	0.390746	0.40979	0.466613	0.386961	0.505316	0.386124	0.530318	0.376991	0.380812	0.3905
0.547053	0.363048	0.60564	0.318754	0.42679	0.383335	0.390465	0.409038	0.466459	0.386575	0.518033	0.379647	0.530176	0.376312	0.38054	0.389608
0.546691	0.363165	0.605502	0.318277	0.426558	0.382641	0.390249	0.408464	0.466342	0.386283	0.515107	0.386542	0.532335	0.375976	0.380333	0.388931
0.545064	0.362229	0.605415	0.317985	0.426409	0.382199	0.39011	0.408097	0.466267	0.386098	0.519576	0.379597	0.529391	0.374525	0.380201	0.388504
0.546472	0.36196	0.605337	0.317727	0.426282	0.381821	0.389985	0.407769	0.4662	0.385934	0.52215	0.378634	0.530219	0.375259	0.380081	0.388114
0.537072	0.365331	0.605257	0.317467	0.426147	0.381421	0.389857	0.407432	0.46613	0.385763	0.493532	0.390195	0.529555	0.375142	0.379959	0.387724
0.538059	0.364807	0.605178	0.317216	0.426016	0.381036	0.38973	0.407099	0.466063	0.385599	0.520264	0.379587	0.529158	0.373289	0.37984	0.387342
0.541362	0.36305	0.605107	0.316989	0.425895	0.38068	0.389614	0.406795	0.466	0.385447	0.497969	0.386775	0.529723	0.37483	0.379728	0.386985
0.53849	0.364173	0.605044	0.316795	0.425794	0.380385	0.389512	0.406527	0.465946	0.385317	0.516443	0.375327	0.529388	0.374523	0.379632	0.386678
0.541762	0.36271	0.604999	0.316655	0.425711	0.380142	0.389437	0.406332	0.465905	0.38522	0.516734	0.378717	0.529397	0.373617	0.379561	0.386451
0.541859	0.362315	0.604965	0.316552	0.425653	0.379972	0.389381	0.406187	0.465876	0.385148	0.51365	0.379027	0.528754	0.373562	0.379508	0.386282
0.544842	0.361246	0.604939	0.31647	0.42561	0.379849	0.389335	0.406067	0.465851	0.385089	0.512574	0.378064	0.529092	0.374206	0.379466	0.386148
0.543111	0.361888	0.604915	0.316397	0.425569	0.37973	0.389297	0.405968	0.465831	0.38504	0.504342	0.382364	0.529744	0.374171	0.379428	0.386029
0.536726	0.364265	0.604897	0.316343	0.425536	0.379634	0.389266	0.405889	0.465814	0.385002	0.507644	0.378182	0.528884	0.37423	0.379399	0.385939
0.538093	0.364223	0.604881	0.316295	0.42551	0.379558	0.389241	0.405824	0.465801	0.38497	0.494379	0.386796	0.528612	0.373404	0.379376	0.385866
0.540108	0.362964	0.60487	0.316263	0.425491	0.379502	0.389222	0.405774	0.465791	0.384946	0.50896	0.38018	0.528884	0.373888	0.379358	0.385808
0.534961	0.364891	0.604862	0.316237	0.425472	0.379447	0.389207	0.405735	0.465784	0.384928	0.516109	0.381315	0.528999	0.373584	0.379345	0.385766
0.546602	0.360284	0.604854	0.316215	0.425465	0.379427	0.389198	0.405712	0.465778	0.384915	0.516744	0.375839	0.528682	0.373785	0.379335	0.385736
0.54191	0.362132	0.60485	0.316203	0.425457	0.379403	0.389188	0.405687	0.465773	0.384903	0.518393	0.377363	0.52911	0.374011	0.379327	0.38571
0.535955	0.362649	0.604848	0.316196	0.425462	0.379419	0.389185	0.405678	0.465771	0.384898	0.511947	0.379142	0.528634	0.372608	0.379324	0.385699
0.53583	0.359928	0.604847	0.316195	0.425455	0.379397	0.389185	0.405679	0.465771	0.384898	0.518237	0.377694	0.528015	0.372748	0.379322	0.385694
0.54223	0.360314	0.604489	0.31515	0.424836	0.377616	0.388497	0.403908	0.465364	0.383941	0.517666	0.374424	0.528218	0.372408	0.378791	0.384032
0.545506	0.355843	0.60388	0.313496	0.423882	0.374915	0.387391	0.401102	0.464686	0.382394	0.516764	0.374271	0.526373	0.369332	0.377952	0.381444
0.538422	0.3558	0.603181	0.311747	0.422877	0.372132	0.386194	0.398115	0.463919	0.380705	0.513702	0.370105	0.524665	0.366825	0.377061	0.378749
0.541487	0.350273	0.602374	0.309888	0.421826	0.369279	0.384906	0.394952	0.463055	0.378867	0.510925	0.368202	0.52251	0.363916	0.376115	0.375944
0.533393	0.350912	0.601445	0.307914	0.420722	0.366338	0.383537	0.391634	0.462087	0.376871	0.511806	0.365146	0.52054	0.360989	0.375119	0.373037
0.526692	0.34971	0.600378	0.305821	0.419578	0.363351	0.382086	0.388162	0.461006	0.374711	0.489562	0.368609	0.51837	0.357261	0.37407	0.37003
0.528011	0.345614	0.599157	0.303605	0.418388	0.360299	0.380561	0.384555	0.459807	0.372384	0.503058	0.359041	0.515693	0.352307	0.372972	0.366932
0.521673	0.344348	0.59776	0.301261	0.417139	0.357158	0.378967	0.380822	0.458485	0.369889	0.501772	0.356652	0.516379	0.352071	0.371827	0.363751
0.518502	0.339178	0.596171	0.298792	0.415843	0.353952	0.377306	0.376972	0.457035	0.367226	0.491786	0.350742	0.513554	0.350293	0.370635	0.360487
0.52215	0.336163	0.59437	0.296198	0.414503	0.350699	0.375588	0.373023	0.455456	0.364399	0.498447	0.349714	0.510099	0.345332	0.369401	0.357158
0.51209	0.334774	0.59234	0.293484	0.413122	0.347402	0.373814	0.36898	0.453749	0.361412	0.485266	0.341299	0.507207	0.341449	0.368122	0.353752
0.509993	0.33244	0.590063	0.290654	0.411681	0.34402	0.37199	0.36485	0.451914	0.358273	0.482829	0.345409	0.504344	0.337713	0.3668	0.35028
0.521506	0.32366	0.587526	0.28772	0.410194	0.340586	0.370123	0.360654	0.449955	0.35499	0.490821	0.338858	0.501748	0.334534	0.365442	0.346758
0.507778	0.32461	0.584721	0.284693	0.40867	0.337125	0.368214	0.356386	0.447875	0.351574	0.475635	0.337718	0.498673	0.330858	0.364046	0.343184
0.509863	0.319337	0.581639	0.281587	0.40709	0.333591	0.366266	0.352055	0.44568	0.348032	0.488085	0.350615	0.495991	0.327006	0.362615	0.339566
0.506822	0.314383	0.578282	0.278418	0.405467	0.33002	0.364287	0.347679	0.443375	0.344377	0.482994	0.328072	0.49246	0.323047	0.361151	0.335909
0.503317	0.311796	0.574652	0.2752	0.403793	0.326392	0.362273	0.343246	0.440965	0.340618	0.469718	0.326321	0.49066	0.320415	0.359658	0.332222
0.50863	0.305278	0.570754	0.271948	0.402076	0.322729	0.360231	0.338772	0.438457	0.336764	0.474784	0.321407	0.489041	0.316502	0.358137	0.328514
0.499022	0.303774	0.566603	0.268677	0.400321	0.31904	0.358161	0.334252	0.435856	0.332825	0.467396	0.319656	0.485766	0.314259	0.356588	0.32478
0.493962	0.300671	0.562211	0.265401	0.398521	0.315314	0.356065	0.329693	0.43317	0.32881	0.47172	0.311676	0.480274	0.308097	0.355018	0.321041
0.491609	0.297987	0.557596	0.262131	0.396673	0.311545	0.353945	0.325096	0.430402	0.324727	0.464167	0.309893	0.477201	0.304623	0.353428	0.317302
0.488884	0.291604	0.552773	0.258875	0.394782	0.307745	0.351797	0.320454	0.427558	0.320582	0.46727	0.30498	0.475265	0.301518	0.351821	0.313569
0.471196	0.292159	0.547759	0.255639	0.392849	0.303919	0.349629	0.315777	0.424644	0.316383	0.465386	0.299203	0.475071	0.298173	0.350199	0.309849
0.488369	0.281591	0.542576	0.252431	0.39087	0.300057	0.347432	0.311049	0.421664	0.312136	0.440792	0.302381	0.468721	0.292451	0.348567	0.306158
0.483987	0.277744	0.537241	0.249256	0.388852	0.296179	0.345213	0.306279	0.418621	0.307846	0.457309	0.293269	0.463219	0.289084	0.34693	0.302508
0.461421	0.282097	0.531745	0.246101	0.386795	0.292284	0.34297	0.301464	0.415521	0.303518	0.449016	0.28846	0.459241	0.284578	0.345292	0.298912
0.473101	0.27111	0.526155	0.242996	0.384704	0.288384	0.340709	0.296612	0.412366	0.299156	0.440601	0.285714	0.458946	0.285065	0.34366	0.295387
0.45347	0.272746	0.520439	0.239918	0.382551	0.284427	0.33845	0.291768	0.40916	0.294766	0.432246	0.284788	0.453718	0.279268	0.342035	0.291936
0.46078	0.266287	0.514614	0.236871	0.380375	0.28049	0.33622	0.286988	0.405906	0.29035	0.430854	0.279802	0.451612	0.276096	0.34043	0.288593
0.455036	0.261456	0.508757	0.233875	0.378148	0.27652	0.334079	0.282409	0.402606	0.285912	0.433116	0.27577	0.448756	0.27095	0.338849	0.285369
0.442432	0.261649	0.502696	0.230856	0.375883	0.272547	0.332102	0.278209	0.399264	0.281455	0.417102	0.27366	0.446475	0.265019	0.337303	0.282288
0.448178	0.252881	0.496651	0.227919	0.373598	0.268604	0.330376	0.27459	0.39588	0.276982	0.414817	0.269279	0.434421	0.259634	0.335802	0.279372
0.440631	0.250285	0.4906	0.224998	0.371247	0.264611	0.324774	0.297844	0.392457	0.272495	0.409759	0.265584	0.431666	0.257153	0.334349	0.27663
0.440969	0.244154	0.484331	0.222046	0.368848	0.260606	0.324254	0.296895	0.388997	0.267997	0.407789	0.260636	0.428142	0.252194	0.332956	0.274081
0.425045	0.248312	0.478252	0.219223	0.36645	0.256669	0.32443	0.339026	0.385501	0.26349	0.412589	0.251269	0.423138	0.248716	0.331625	0.271729
0.426315	0.238441	0.47194	0.216336	0.364004	0.252724	0.325621	0.265253	0.381972	0.258976	0.402438	0.251237	0.418591	0.244708	0.330359	0.269576
0.42367	0.233487	0.465415	0.213689	0.361439	0.248668	0.324745	0.263718	0.378409	0.254458	0.396171	0.247868	0.41462	0.240747	0.329155	0.267609
0.423547	0.227757	0.45933	0.210653	0.358967	0.244825	0.323274	0.295517	0.374815	0.249937	0.391625	0.243803	0.410365	0.236573	0.328006	0.265817
0.414115	0.225233	0.452754	0.207717	0.356388	0.240898	0.316888	0.334485	0.37119	0.245415	0.387122	0.239726	0.404184	0.231488	0.326908	0.264183
0.408689	0.22197	0.446308	0.204829	0.353779	0.237004	0.316468	0.33303	0.367535	0.240894	0.384387	0.235026	0.401485	0.22846	0.325851	0.262687
0.39603	0.220839	0.439964	0.202025	0.351087	0.233074	0.316888	0.334485	0.363851	0.236377	0.381294	0.230112	0.399238	0.223777	0.324828	0.261315
0.396805	0.214923	0.432921	0.198772	0.348416	0.229262	0.315958	0.33261	0.360139	0.231865	0.376996	0.226104	0.392757	0.221712	0.323828	0.260047
0.406779	0.204593	0.425489	0.195389	0.345672	0.225435	0.315738	0.332446	0.356399	0.22736	0.378017	0.220063	0.390336	0.215545	0.322845	0.258872
0.385275	0.208414	0.419476	0.192481	0.342884	0.221644	0.315551	0.332314	0.352633	0.222865	0.373708	0.215634	0.381123	0.21176	0.321873	0.257781
0.387066	0.201093	0.412917	0.189333	0.340012	0.217841	0.316888	0.334485	0.34884	0.218382	0.364358	0.213489	0.378618	0.21006	0.320906	0.256761
0.374035	0.200322	0.405451	0.185857	0.337178	0.214185	0.316888	0.334485	0.345021	0.213913	0.359432	0.209278	0.374801	0.206232	0.319938	0.255806
0.380775	0.191262	0.399488	0.182704	0.334238	0.210502	0.316888	0.334485	0.341177	0.209461	0.35603	0.204716	0.369114	0.202208	0.318964	0.254909
0.37441	0.188417	0.392897	0.179381	0.331239	0.206861	0.31503	0.332	0.337309	0.205031	0.360106	0.19794	0.3657	0.199028	0.31798	0.254067
0.368101	0.18498	0.386242	0.175975	0.328199	0.203286	0.316888	0.334485	0.333416	0.200624	0.349958	0.195239	0.36173	0.193922	0.316984	0.253276
0.365817	0.181035	0.379668	0.17256	0.325131	0.199797	0.314879	0.33193	0.3295	0.196246	0.349039	0.189932	0.356773	0.192364	0.315973	0.252534
0.355675	0.178126	0.373242	0.169141	0.321975	0.196334	0.314822	0.331906	0.325561	0.191901	0.337843	0.187991	0.350538	0.188323	0.314945	0.251839
0.344489	0.176544	0.366642	0.165636	0.318751	0.192929	0.313521	0.2512	0.321601	0.187596	0.337199	0.182628	0.34456	0.183971	0.313899	0.251191
0.341889	0.171658	0.360327	0.162111	0.315459	0.189588	0.312755	0.250766	0.317621	0.183336	0.328679	0.179603	0.342144	0.177747	0.312833	0.250588
0.343854	0.165361	0.353763	0.15845	0.312097	0.186318	0.316888	0.334485	0.313623	0.17913	0.328866	0.174206	0.335345	0.176939	0.311749	0.250032
0.335982	0.162421	0.347215	0.154641	0.308664	0.183122	0.311211	0.250017	0.309609	0.174986	0.327532	0.169315	0.330433	0.173838	0.310644	0.249521
0.333403	0.158245	0.340918	0.151002	0.305158	0.180008	0.314642	0.331849	0.305582	0.170917	0.32122	0.165903	0.327697	0.163413	0.309523	0.249057
0.322418	0.155828	0.334146	0.146813	0.301568	0.176973	0.316888	0.334485	0.301546	0.166936	0.310668	0.162953	0.319706	0.166827	0.308382	0.248638
0.316159	0.152355	0.327984	0.143076	0.297903	0.174031	0.3146	0.331841	0.297508	0.163058	0.30594	0.158871	0.314788	0.162619	0.307228	0.248267
0.313477	0.148022	0.322065	0.139475	0.294164	0.17119	0.316888	0.334485	0.293473	0.159302	0.30205	0.154754	0.309538	0.160585	0.306059	0.247942
0.305899	0.144791	0.315947	0.135707	0.290352	0.168456	0.316888	0.334485	0.289452	0.15569	0.296469	0.150857	0.304895	0.155883	0.30488	0.247664
0.303087	0.141053	0.310056	0.132055	0.286467	0.165835	0.314556	0.331836	0.285457	0.152248	0.295708	0.146601	0.300016	0.154499	0.303692	0.247432
0.299002	0.137526	0.303416	0.12809	0.282518	0.163339	0.314545	0.331836	0.281503	0.149003	0.286585	0.142999	0.293303	0.151001	0.302497	0.247245
0.292815	0.134066	0.297935	0.124741	0.278513	0.160976	0.316888	0.334485	0.277611	0.145986	0.283317	0.139353	0.288236	0.146912	0.3013	0.247103
0.281951	0.130272	0.292194	0.121266	0.27446	0.158756	0.316888	0.334485	0.273802	0.143229	0.278378	0.135651	0.281209	0.14306	0.300102	0.247005
0.282458	0.128254	0.286205	0.117738	0.270379	0.15669	0.314516	0.331836	0.270105	0.140761	0.273486	0.132112	0.27787	0.14067	0.298907	0.246948
0.274449	0.123659	0.280306	0.114238	0.266292	0.154791	0.316888	0.334485	0.266548	0.138604	0.267494	0.128275	0.272356	0.138054	0.297715	0.246933
0.270282	0.12148	0.274322	0.110846	0.262166	0.153043	0.316888	0.334485	0.26316	0.136775	0.261552	0.12434	0.26641	0.134552	0.296531	0.246956
0.260878	0.116618	0.268512	0.107495	0.258069	0.151475	0.314496	0.331838	0.259965	0.135273	0.256218	0.120692	0.263241	0.133842	0.295356	0.247016
0.257289	0.113931	0.262535	0.104175	0.25402	0.15009	0.316888	0.334485	0.256982	0.134088	0.251045	0.11725	0.255879	0.129498	0.29419	0.247111
0.251905	0.111138	0.256608	0.100973	0.250002	0.148877	0.316852	0.330101	0.254221	0.133197	0.245839	0.11391	0.250706	0.126581	0.293041	0.247239
0.243478	0.107188	0.25067	0.0978609	0.246055	0.147844	0.316888	0.334485	0.251682	0.132566	0.240602	0.110687	0.244838	0.123704	0.291904	0.247398
0.238779	0.104016	0.244761	0.0948652	0.242207	0.14699	0.316888	0.334485	0.249358	0.132161	0.235346	0.107594	0.238264	0.120031	0.290785	0.247585
0.232693	0.101038	0.238838	0.0919851	0.238474	0.146309	0.316888	0.334485	0.247238	0.131943	0.230077	0.104648	0.233335	0.112746	0.289683	0.247799
0.227807	0.098482	0.232936	0.089252	0.234872	0.145792	0.316888	0.334485	0.245305	0.131878	0.224811	0.101868	0.228177	0.115828	0.288599	0.248037
0.222174	0.0959591	0.227059	0.0866844	0.231405	0.145428	0.316888	0.334485	0.243542	0.131935	0.219564	0.0992749	0.22285	0.113381	0.287535	0.248298
0.217114	0.0937792	0.221233	0.0843118	0.22807	0.145206	0.295918	0.249736	0.241931	0.13209	0.21436	0.0968916	0.216733	0.109866	0.286491	0.24858
0.211578	0.0915612	0.215485	0.0821648	0.224917	0.145117	0.29528	0.249953	0.240456	0.13232	0.209228	0.0947421	0.212126	0.109122	0.285468	0.24888
0.206098	0.0895898	0.209843	0.0802712	0.221923	0.145143	0.314456	0.331846	0.239101	0.132608	0.204204	0.09285	0.206915	0.105834	0.284466	0.249196
0.20102	0.0880003	0.204364	0.0786673	0.219112	0.145272	0.314453	0.331847	0.237854	0.13294	0.199332	0.0912375	0.201549	0.103597	0.283487	0.249528
0.196099	0.0866882	0.199109	0.0773804	0.216462	0.145489	0.316888	0.334485	0.236703	0.133305	0.194663	0.0899205	0.196063	0.101464	0.282527	0.249873
0.191448	0.0856813	0.194144	0.0764291	0.21398	0.145782	0.314448	0.331849	0.235635	0.133694	0.190244	0.088905	0.19229	0.101571	0.281592	0.25023
0.187101	0.0849738	0.189545	0.0758158	0.211664	0.146135	0.316888	0.334485	0.234644	0.1341	0.186126	0.0881864	0.188717	0.0998285	0.280678	0.250597
0.183118	0.0845514	0.185374	0.0755214	0.209512	0.146538	0.316888	0.334485	0.23372	0.134519	0.182347	0.0877454	0.182271	0.0995823	0.279787	0.250973
0.179528	0.0843828	0.181668	0.0755054	0.2075	0.146982	0.314442	0.331852	0.232856	0.134945	0.17893	0.0875502	0.179284	0.0989783	0.278917	0.251356
0.176338	0.0844262	0.178443	0.0757121	0.205633	0.147455	0.314441	0.331852	0.232047	0.135376	0.175878	0.087561	0.175898	0.0987545	0.278069	0.251747
0.173534	0.0846363	0.172045	0.0762241	0.2039	0.14795	0.290123	0.252275	0.231287	0.135808	0.173186	0.0877341	0.17254	0.0971385	0.277243	0.252142
0.171095	0.0849684	0.169717	0.0765268	0.20229	0.148461	0.289609	0.252559	0.230571	0.13624	0.170823	0.0880283	0.170063	0.0977188	0.276438	0.252542
